# Supplementary material for: Inter-individual variability in structural brain development from late childhood to young adulthood
Source: Neuroimage. Author manuscript; Available in PMC 2021 Nov 15. (PMC8489572; doi:10.1016/j.neuroimage.2021.118450)
Supplement: 2 [file NIHMS1741395-supplement-2.xls]

## Sheet: Cortical Estimates
	Total Gray Volume*			Subcortical Gray Volume*			Cortex Volume*			Mean Cortical Thickness			White Matter Surface Area*			Cerebral White Matter Volume *
Fixed Effects	Estimates	CI	p	Estimates	CI	p	Estimates	CI	p	Estimates	CI	p	Estimates	CI	p	Estimates	CI	p
(Intercept) (Females, BT)	761.34	748.43 – 774.24	<0.001	66.85	65.81 – 67.89	<0.001	570.7	559.70 – 581.70	<0.001	2.75	2.71 – 2.78	<0.001	183.4	180.44 – 186.36	<0.001	463.62	454.33 – 472.91	<0.001
Age Slope in Females, BT [N1]	-2.61	-4.28 – -0.94	0.002	0.61	0.48 – 0.74	<0.001	-3.08	-4.56 – -1.59	<0.001	-0.02	-0.03 – -0.01	<0.001	-0.47	-0.70 – -0.25	<0.001	4.85	4.12 – 5.59	<0.001
Mean Age Slope Spline [N2]	-1.47	-1.76 – -1.19	<0.001	-0.09	-0.11 – -0.06	<0.001	-1.26	-1.51 – -1.01	<0.001	-0.002	-0.003 – -0.001	<0.001	-0.2	-0.23 – -0.16	<0.001	-0.63	-0.76 – -0.50	<0.001
Mean Age Slope Spline [N3]	4.76	3.57 – 5.95	<0.001	0.21	0.11 – 0.30	<0.001	4.34	3.29 – 5.39	<0.001	0.01	0.004 – 0.01	<0.001	0.71	0.55 – 0.87	<0.001	1.29	0.77 – 1.82	<0.001
Mean Age Slope Spline [N4]	-3.65	-5.25 – -2.05	<0.001	-0.13	-0.27 – -0.003	0.045	-3.59	-5.00 – -2.17	<0.001	-0.01	-0.01 – -0.003	0.005	-0.64	-0.86 – -0.43	<0.001	-0.57	-1.28 – 0.14	0.116
Diff. in Intercept of NCD [vs. BT] in females	4.87	-15.86 – 25.60	0.645	-2.55	-4.22 – -0.88	0.003	10.93	-6.32 – 28.18	0.214	-0.04	-0.07 – -0.005	0.024	4.74	-0.89 – 10.37	0.099	5.56	-12.00 – 23.11	0.534
Diff. in intercept of LC [vs. BT] in females	-32.91	-52.65 – -13.17	0.001	-1.57	-3.16 – 0.02	0.053	-21.54	-37.96 – -5.12	0.01	-0.07	-0.10 – -0.04	<0.001	-5.28	-10.64 – 0.08	0.053	-35.61	-52.31 – -18.91	<0.001
Diff in intercept of [male vs. female] in BT	77.05	61.34 – 92.77	<0.001	5.33	4.07 – 6.60	<0.001	58.09	45.01 – 71.17	<0.001	0.02	-0.002 – 0.05	0.072	17.41	13.15 – 21.68	<0.001	51.1	37.81 – 64.38	<0.001
Sex Difference in Age Slope (gsex) in BT	0.97	-0.10 – 2.04	0.077	0.05	-0.03 – 0.14	0.183	0.38	-0.56 – 1.32	0.429	0.001	-0.003 – 0.004	0.658	0.04	-0.11 – 0.19	0.594	1.32	0.84 – 1.80	<0.001
Interaction term for intercept sex by Dataset [NCD vs. BT]	1.65	-28.77 – 32.06	0.915	0.95	-1.50 – 3.40	0.446	2.51	-22.80 – 27.81	0.846	-0.02	-0.07 – 0.02	0.34	3.23	-5.03 – 11.50	0.442	5.52	-20.23 – 31.27	0.674
Interaction term for intercept sex by Dataset [LC vs. BT]	26.78	-2.18 – 55.75	0.07	3.76	1.42 – 6.09	0.002	18.11	-5.99 – 42.21	0.141	-0.001	-0.04 – 0.04	0.977	6.39	-1.47 – 14.26	0.111	4	-20.51 – 28.50	0.749
Difference in Age Slope in Females by Dataset [NCD vs. BT]	1.62	0.45 – 2.78	0.007	-0.15	-0.23 – -0.08	<0.001	1.07	0.06 – 2.09	0.039	-0.001	-0.004 – 0.003	0.696	0.41	0.25 – 0.58	<0.001	1.94	1.42 – 2.46	<0.001
Difference in Age Slope in Females by Dataset [LC vs. BT]	2.99	1.48 – 4.50	<0.001	-0.24	-0.36 – -0.12	<0.001	2.61	1.28 – 3.93	<0.001	0.004	-0.0004 – 0.01	0.071	0.63	0.43 – 0.84	<0.001	1.59	0.92 – 2.27	<0.001
Interaction term for sex Age Slope by Dataset [NCD vs. BT]	-0.52	-2.24 – 1.20	0.553	0.07	-0.05 – 0.18	0.247	-0.28	-1.79 – 1.22	0.711	-0.002	-0.01 – 0.003	0.558	-0.07	-0.31 – 0.18	0.596	-0.83	-1.61 – -0.06	0.035
Interaction term for sex Age Slope by Dataset [LC vs. BT]	0.26	-1.92 – 2.45	0.814	0.21	0.04 – 0.39	0.014	0.16	-1.76 – 2.09	0.867	0.002	-0.004 – 0.01	0.451	-0.07	-0.37 – 0.23	0.667	-0.98	-1.96 – 0.003	0.051
Participant slope by brain size in females [g7 (avgYi. – avgY..)]	-0.03	-0.04 – -0.02	<0.001	-0.63	-1.41 – 0.15	0.112	-0.03	-0.04 – -0.02	<0.001	-0.02	-0.04 – -0.00	0.043	-0.01	-0.01 – -0.00	0.002	0.003	-0.003 – 0.01	0.305
Sex difference in participant slope by brain size [g8 Xsex (avgYi. – avgY..)]	0.03	0.01 – 0.04	<0.001	0.99	-0.21 – 2.19	0.106	0.02	0.01 – 0.04	0.002	0.04	0.01 – 0.07	0.01	0.01	-0.00003 – 0.02	0.051	0.003	-0.005 – 0.01	0.448
Random Effects	edf		p	edf		p	edf		p	edf		p	edf		p	edf		p
Smooth term (Age, Subject)	106.8		<0.001	16.09		0.853	103.4		<0.001	67.01		<0.001	127.7		<0.001	108.3		<0.001
Smooth term (Subject)	258.4		<0.001	259.54		<0.001	257.8		<0.001	240.12		<0.001	261.8		<0.001	261.7		<0.001
Observations	807			807			807			807			807			807
R2	0.988			0.982			0.987			0.924			0.997			0.996
*Volumes scaled by 1000
