# Supplementary material for: Inter-individual variability in structural brain development from late childhood to young adulthood
Source: Neuroimage. Author manuscript; Available in PMC 2021 Nov 15. (PMC8489572; doi:10.1016/j.neuroimage.2021.118450)
Supplement: 3 [file NIHMS1741395-supplement-3.xls]

## Sheet: SubCortical Estimates
	Accumbens			Amygdala			Caudate			Hippocampus			Pallidum			Putamen			Thalamus
Fixed Effects	Estimates	CI	p	Estimates	CI	p	Estimates	CI	p	Estimates	CI	p	Estimates	CI	p	Estimates	CI	p	Estimates	CI	p
(Intercept) (Females, BT)	1168.09	1088.91 – 1247.27	<0.001	3511.83	3416.80 – 3606.87	<0.001	8645.02	8407.91 – 8882.13	<0.001	9670.43	9448.96 – 9891.90	<0.001	4296.3	4171.09 – 4421.51	<0.001	12110.4	11789.32 – 12431.47	<0.001	16648	16308.17 – 16987.83	<0.001
Age Slope in Females, BT [N1]	-12.85	-26.22 – 0.51	0.059	38.77	26.70 – 50.84	<0.001	35.03	5.89 – 64.17	0.019	70.83	41.50 – 100.16	<0.001	71.63	52.14 – 91.11	<0.001	109.35	62.02 – 156.68	<0.001	127.44	83.84 – 171.05	<0.001
Mean Age Slope Spline [N2]	1.25	-1.18 – 3.68	0.312	-5.62	-7.78 – -3.45	<0.001	-9.62	-14.88 – -4.36	<0.001	-8.54	-13.76 – -3.31	0.001	-8.13	-11.62 – -4.65	<0.001	-10.46	-19.03 – -1.89	0.017	-30.57	-38.30 – -22.83	<0.001
Mean Age Slope Spline [N3]	-8.76	-19.08 – 1.56	0.096	13.34	4.14 – 22.54	0.005	35.09	12.63 – 57.56	0.002	14.06	-7.91 – 36.02	0.209	13.39	-1.33 – 28.11	0.075	31.49	-4.99 – 67.97	0.091	86.61	53.91 – 119.32	<0.001
Mean Age Slope Spline [N4]	14.65	0.84 – 28.45	0.038	-8.38	-20.72 – 3.96	0.183	-37.15	-67.29 – -7.02	0.016	-2.96	-32.32 – 26.39	0.843	0.24	-19.46 – 19.94	0.981	-29.24	-78.07 – 19.60	0.24	-65.91	-109.85 – -21.96	0.003
Diff. in Intercept of NCD [vs. BT] in females	136.56	52.58 – 220.54	0.001	-54.94	-204.61 – 94.74	0.471	-90.25	-470.46 – 289.95	0.641	-1244.58	-1584.17 – -904.99	<0.001	73.55	-86.23 – 233.32	0.366	-751.44	-1188.31 – -314.57	0.001	-474.84	-1009.90 – 60.22	0.082
Diff. in intercept of LC [vs. BT] in females	41.71	-38.18 – 121.60	0.306	-92.62	-234.99 – 49.74	0.202	98.33	-263.35 – 460.01	0.594	-1340.7	-1663.65 – -1017.74	<0.001	89.62	-62.32 – 241.56	0.247	-765.62	-1181.17 – -350.07	<0.001	324.73	-184.20 – 833.66	0.211
Diff in intercept of [male vs. female] in BT	157.13	93.52 – 220.74	<0.001	419.67	306.44 – 532.90	<0.001	637.93	350.30 – 925.56	<0.001	728.36	471.29 – 985.43	<0.001	284.07	163.01 – 405.14	<0.001	1094.69	764.13 – 1425.24	<0.001	1049.84	644.80 – 1454.88	<0.001
Sex Difference in Age Slope (gsex) in BT	6.58	-1.37 – 14.54	0.105	10.26	2.70 – 17.82	0.008	7.96	-10.36 – 26.29	0.394	1.11	-17.02 – 19.24	0.904	8.16	-3.79 – 20.10	0.18	10.49	-18.77 – 39.75	0.482	5.46	-22.11 – 33.02	0.697
Interaction term for intercept sex by Dataset [NCD vs. BT]	-24.55	-147.74 – 98.64	0.696	3.34	-216.24 – 222.91	0.976	-16.68	-574.42 – 541.06	0.953	29.41	-468.71 – 527.54	0.908	169.26	-65.27 – 403.80	0.157	252.45	-388.53 – 893.44	0.439	511.1	-273.89 – 1296.09	0.201
Interaction term for intercept sex by Dataset [LC vs. BT]	31.96	-85.24 – 149.17	0.592	93.86	-115.00 – 302.73	0.378	182.66	-348.03 – 713.34	0.499	97.47	-376.47 – 571.42	0.686	382.81	159.81 – 605.80	0.001	734.62	124.87 – 1344.37	0.018	1553.7	806.82 – 2300.58	<0.001
Difference in Age Slope in Females by Dataset [NCD vs. BT]	6.43	-1.00 – 13.86	0.09	-0.14	-7.24 – 6.97	0.97	-45.9	-62.66 – -29.13	<0.001	1.35	-16.28 – 18.99	0.88	13.6	2.06 – 25.14	0.021	-110.98	-137.91 – -84.04	<0.001	15.94	-11.31 – 43.19	0.251
Difference in Age Slope in Females by Dataset [LC vs. BT]	10.35	-1.45 – 22.15	0.085	2.99	-8.14 – 14.12	0.597	-60.02	-87.18 – -32.86	<0.001	-13.36	-39.82 – 13.10	0.322	6.57	-10.93 – 24.06	0.461	-129.81	-173.18 – -86.43	<0.001	-5.21	-45.25 – 34.82	0.798
Interaction term for sex Age Slope by Dataset [NCD vs. BT]	-6.68	-17.77 – 4.40	0.237	4.65	-5.95 – 15.25	0.389	18.52	-6.54 – 43.57	0.147	15.09	-11.16 – 41.34	0.259	8.29	-8.90 – 25.47	0.344	6.15	-34.09 – 46.39	0.764	-5.34	-45.85 – 35.17	0.796
Interaction term for sex Age Slope by Dataset [LC vs. BT]	-5.75	-22.68 – 11.18	0.505	-7.91	-23.98 – 8.15	0.334	40.3	1.13 – 79.48	0.044	6.87	-31.34 – 45.07	0.724	38.41	13.20 – 63.62	0.003	40.07	-22.38 – 102.53	0.208	68.46	10.63 – 126.30	0.02
Participant slope by brain size in females [g7 (avgYi. – avgY..)]	-0.02	-0.04 – -0.003	0.023	0.002	-0.01 – 0.01	0.632	-0.003	-0.01 – 0.01	0.476	-0.01	-0.02 – 0.004	0.245	0.01	-0.004 – 0.03	0.15	0.0005	-0.01 – 0.01	0.94	0.0002	-0.01 – 0.01	0.964
Sex difference in participant slope by brain size [g8 Xsex (avgYi. – avgY..)]	0.02	-0.004 – 0.05	0.1	0.01	-0.01 – 0.02	0.258	-0.002	-0.02 – 0.01	0.727	0.01	-0.01 – 0.03	0.245	0.01	-0.01 – 0.04	0.207	-0.002	-0.02 – 0.02	0.828	0.001	-0.01 – 0.02	0.896
Random Effects	edf		p	edf		p	edf		p	edf		p	edf		p	edf		p	edf		p
Smooth term (Age, Subject)	0.01214		0.998	16.89		0.424	0.02662		0.703	37.71		0.477	29.63		0.122	0.02458		0.651	47.88		0.065
Smooth term (Subject)	249.24		<0.001	259.18		<0.001	259.81		<0.001	258.36		<0.001	253.91		<0.001	256.63		<0.001	258.61		<0.001
Observations	807			807			807			807			807			807			807
R2	0.891			0.975			0.972			0.98			0.949			0.956			0.98
